# Supplementary material for: Glioblastoma and Blood Microenvironment Predictive Model for Life Expectancy of Patients
Source: Biomedicines. 2025 Apr 25;13(5):1040. doi: 10.3390/biomedicines13051040 (PMC12108703; doi:10.3390/biomedicines13051040)
Supplement: Supplementary file 1 [file biomedicines-13-01040-s001.zip]

Archive with 1 entries (1 files):
- biomedicines-3521108-supplementary.xlsx
