# Supplementary material for: Glioblastoma and Blood Microenvironment Predictive Model for Life Expectancy of Patients
Source: Biomedicines. 2025 Apr 25;13(5):1040. doi: 10.3390/biomedicines13051040 (PMC12108703; doi:10.3390/biomedicines13051040)
Supplement: Supplementary file 1 [file biomedicines-13-01040-s001.zip › biomedicines-3521108-supplementary.xlsx]

## Sheet: Лист1
ID patient	Gender	Lifespan, months	Doxorubicin	Carboplatin	Temozolomide	Cisplatin	Etoposide	LL-37	PG-1	NGF	WBC	RBC	HB, g/L	HCT, %	PLT	PCT, %	LYM	EOS	NEUT, %	BAS	IMG	MC	MMC	NEUT-B, %	NEUT-S, %	MON, %	LYM, %	EOS, %	BAS, %	АSТ	АLТ	BUN	Albumin	TP	CRB	D-dimer	Urea	Glucose	CREAT	FBN	GFR	APTT, sec
11961	Male	10	3350.3	39792.9	43539.3	11919.7	86.5	32.2		0.029	11.600	3.180	102.00	28.40	227.00	0.20	18.50	0.300	71.1	0.0	0.6	2.0		2.0	49.0	4.0	42.0	1.0	0.0	11.860	34.86	4.950	32.34	57.47	4.200	514.81	5.020	4.660	80.57	3.310
114495	Female	4.0	3040.0	28435.5	40009.3	965.8	40.0	26.80		0.016	13.40	4.800	132.00	37.70	318.00	0.320	19.30	4.00	71.5	0.10	0.5			4.0	70.0	8.0	18.0	0.0	0.1	13.250	22.81	7.540	42.49	73.02	2.370	1104.69	5.450	7.970	81.79	4.520
11081	Male	2	290.4	29431.0	16179.5	2448.4	27	10.3	27	0.004	6.300	4.050	126.00	34.40	153.00	0.130	19.70	1.300	70.5	0.3	0.5	0.0	0.0	5.0	67.0	7.0	19.0	1.0	0.0	19.930	38.04	9.960	34.5	57.34	11.460		6.240	5.920	64.32	3.110	215.25
6770	Male	8	850	4000.0	14000	1090	26.3	9.49		0.0068	10.00	4.850	152.00	42.50	163.00	0.170	24.100	0.500	70.1	0.1	3.500	2.0	0.0	3.0	62.0	6.0	26.0	1.0	0.0	14.470	21.24	7.520	39.25	65.73	20.83	1778.64	7.250	10.500	66.61	5.010	93.84	23.200
7934	Male	6	50.9	2000.0	7491	200	7.5	2	7.5	0.0018	23.20	3.980	106.00	30.100	358.00	0.360	4.200	0.00	87.1	0.1	1.100			2.0	81.0	10.0	6.0	0.0	0.0	18.960	36.71	14.45	37.52	56.41	46.11		6.260	7.00	56.17	1.950		25.500
49142	Male	20	548.3	2708.4	11056	776	11.4	6.6	11.4	0.0066	8.700	5.860	153.00	43.40	215.00	0.190	19.600	0.00	73.5	0.1	2.100	1.0	0.0	2	74.0	4.0	19.0	0.0	0.0	18.440	51.77	9.260	40.83	65.29	42.63	920.4	8.810	5.360	72.02	3.00	136.77	21.500
25873	Female	1	560	888.8	8619.2	300.6	8.9	24.1	8.9	0.0003	8.500	3.410	100.00	28.20	95.00	0.080	0.300	0.00	94.4	0.0	1.200	2.0	0.0	4.0	88.0	2.0	4.0	0.0	0.0						2.890	1696.99
57595	Female	6	45916	3093.6	194.5	1682.3	7.5	8.3	7.5	0.0004	6.500	4.400	111.00	35.70	279.00	0.158	10.400	0.70	62.9	0.4	1.300	1.0	1.0	3.0	60.0	6.0	27.0	0.7	1.0	13.070	42.820	3.720	33.63	54.7	10.770		10.540	5.180	59.99
55068	Male	14	546.5	27574.5	4789.5	1104.8	11.8	6.4	11.8	0.004	11.200	3.860	125.00	34.50	257.00	0.220	24.900	0.80	65.1	0.1	0.4	0.0	0.0	1.0	65.0	10.0	25.0	0.0	0.0	13.670	12.600	12.110	46.25		18.520		4.570	6.200	68.45	3.220	107.82	25.0
15159	Male	4	179.2	1165.4	4362.8	698.1	11.4	32.1	11.4	0.0161	26.00	4.300	124.00	34.20	412.00	0.370	18.300	0.10	74.8	0.1	0.5	0.0	0.0	3.0	72.0	7.0	18.0	0.0	0.0	28.270	73.09	7.610	33.96	60.63	1.440	459.05	9.690	6.200	73.26	4.790	99.44	23.500
62642	Female	12	45736	42495.1	24015.7	1158.5	32.3	28.1	32.3	0.0087941	17.600	3.630	109.00	29.20	241.00	0.240	6.600	0.00	83.6	0.0	0.2	0.0	0.0	2.0	80.0	8.0	10.0	0.0	0.0	12.370	14.16	21.680	45.06	69.88	7.840	520.18	6.0	7.600	74.0	3.340	81.16	26.900
13447	Male	9	440.0		15000	640	10.4	14.9		0.008	14.100	4.380	139.00	37.70	310.00	0.30	10.00	0.00	81.4	0.1	0.1					8.500												7.800
65829	Male	13	0.000113953942915804	2421.4	13605.3	936.439	8.49	1.07489		0.0069976	11.100	3.910	131.00	35.40	204.00	0.180	23.300	0.10	71.8	0.1	4.700	3.0	0.0	10.0	58.0	3.0	26.0	0.0	0.0	14.520	41.77	17.950	37.65	62.04	62.16	1283.4	9.980	7.500	83.01	5.530	110.69	22.0
60886	Male	11	278.8	42495.1	2174.3	>1660.0	6.3	0.93		0.006	11.00	4.890	151.00	41.10	140.00	0.140	10.900	0.00	80.9	0.1	1.300	0.0	0.0	8.0	73.0	7.0	12.0	0.0	0.0	21.070	36.96	11.970	35.44	54.08	10.520	4490.0	9.890	7.200	84.8	1.620	72.89	19.800
10677	Male	5	1180.1	4498	1309.1	2448.4	3.4	25.8		0.015	15.200	4.540	137.00	36.30	203.00	0.180	9.100	0.00	82.5	0.1	0.3			7.0	73.0	8.0	10.0	1.0	1.0						25.19			7.00
65829	Male	15	0.0001	2421.4	13605.3	936.4	8.5				11.800	4.670	138.00	38.50	286.00	0.250	20.500	2.00	63.1	0.3	4.500	2.0	0.0	3.0	57.0	10.0	25.0	3.0	0.0		83.63			64.82	1.340	1116.73			59.06	3.280	155.95	22.20
1401	Male	31	920.0	20471.8	611.8	261.2	10.3	4	9.74271		12.900	5.010	144.00	39.50	354.00	0.430	27.00	0.20	62.3	0.2	0.200				62.0	9.0	29.0	0.0	0.0	16.550	23.60	13.89	48.39	75.87	7.410	444.4	5.0	8.00	72.69	3.440	99.02	32.30
18871	Female	15	2682.8	20852.7	11976.9	1776.4	30.9	24.2894	30.8922	0.0013	15.500	3.890	107.00	30.60	215.00	0.250	3.800	0.00	90.2	0.1	0.200	0.0	0.0	2.0	90.0	4.0	4.00	0.0	0.0	9.360	8.350			65.89	11.0	725.53		7.900	80.33	2.610	74.77	25.70
8989	Male	2.0	817.1	5136.5	14486.0	1218.8	26.3	11.8	9.5	0.0018	15.700	4.370	130.00	36.80	216.00	0.230	18.600	0.20	72.5	0.1	0.1	1.0		3.0	70.0	10.0	16.0	0.0	0.0	14.220	82.40	12.520	43.69	65.54	47.83	708.58	45846	5.300	101.21	2.520	120.31
20939	Male	15	900.0	24031.9	15500.0	476.5	38.0	26.8	3.4		7.100	3.540	114.00	31.100	289.00	0.270	30.800	2.800	56.8	0.6	3.500	3.0	2.0	1.0	50.0	6.0	33.0	5.0	0.0	85.570	208.83	6.860	36.16	64.48	13.93		4.730	5.400	49.93	4.770	197.32	30.0
39114	Male	10	3458.6	20195.2	12282.1	1824.2	32.8	20.8	10.3	0.009	10.300	4.010	124.00	35.90	311.00	0.270	17.200	2.0	71.9	0.7	0.6			4.0	70.0	8.0	16.0	0.0	2.0	28.750	71.86	7.100	34.08	57.91	16.300		8.990	9.630	91.24	2.470	103.8	20.900
40906	Female	13	1083.2	17861.9	14961.7	1596.1	58.9	3.1			11.200	4.900	136.00	38.00	266.00	0.151	9.100	0.2	81.6	0.1	0.2			1.0	84.0	7.0	8.0	0.0	0.0	17.670	36.98	17.160	45.61	67.69	0.600	1356.63	6.920	8.100	68.18	1.840	96.87	21.200
48993	Male	2	‒	1126.8	15407.5	120.4	38.7	7.2	32.8	0.009	16.200	4.270	131.00	36.50	287.00	0.240	7.500	0.2	86.5	0.1	0.5	1.0	1.0	3.0	82.0	4.0	10.0	0.0	0.0	17.230	53.03	4.790	47.93	76.1	8.580	446.80	9.960	8.100	88.64	4.470	98.66	22.900
48307	Male		1260.3	38147.6	1510.7	1280.8	9.5				18.100	4.220	133.00	35.40	208.00	0.190	5.900	0.0	82.6	0.1	0.5		1.0	5.900	78.0	13.0	7.00	0.0	0.0	12.270	22.71	9.170	39.14	62.64	6.980		8.060	6.160	95.95	3.040	95.99	21.200
9439	Female	13	1513.2	2500	22206.3	1784.9	41.3				18.0	3.69	119.00	33.00	319.00	0.300	8.4	0.2	86.1	0.3	0.70			5.0	83.0	4.0	8.0 <	0.0	0.0						7.09	1135.00		6.40				20.9
10448	Female	1.4	478.7	20852.7	14659.1	1299.0	3.4				15.5	3.56	105.0	29.6	256.00	0.230	30.2	0.4	63.6	0.1	1.900	1.0 >		8.0 >	57.0	4.0	29.0	1.0	0.0	8.770	9.600	9.390	39.08	68.99	13.40 >	1213.00 >	8.84 >	10.88 >	83.54 >	2.840
27980	Male	13	733.4	26116.5	5345.6	835.3	9.3				14.5 >	4.890	139.00	38.5 <	241.00	0.25	16.3 <	0.2	73.9	0.1	0.1			1.0	69.0	10.0	20.0	0.0	0.0	16.72	38.25	4.480	44.19	69.37			4.960	5.79	94.66	4.93 >	86.73 <	26.600
12645	Male	12	483.6	24237.2	5258.3	729.8	7.0				11.2 >	3.67 <	103.0 <	29.4 <	265.00	0.29	8.0 <	0.0	86.4 >	0.0	0.30					5.600				12.570	13.98	21.50 >	40.86	66.81	6.79 >		7.650	8.80 >	47.08 <	4.09 >	154.66 >	29.900
7593	Male	5	1123.9	2223.4	14905.5	298.9	26.8				10.4 >	3.86 <	118.0 <	32.2 <	164.00	0.160	29.500	0.1	64.4	0.2	6.400			5.0	56.0	9.0	30.0	0.0	0.0	11.590	18.79	3.470	29.37 <	49.67 <	7.47 >		5.870	4.8	67.8	4.54 >	112.81	24.300
13275	Female	12	870.0	4605.4	17700.0	770.5	18				9.1 >	3.59 <	100.0 <	29.2 <	369.00	0.300	8.5 <	0.0	84.5 >	0.0	0.0			3.0	79.0	7.0	11.0			10.130	19.260	10.430	38.92	60.10 <	16.72 >		3.810	5.46	67.57	3.010	95.74	26.800

## Sheet: Лист2
ID patient	Gender	Lifespan, months	Doxorubicin	Carboplatin	Temozolomide	Cisplatin	Etoposide	LL-37	PG-1	NGF	WBC	RBC	HB, g/L	HCT, %	PLT	PCT, %	LYM	EOS	NEUT, %	BAS	IMG	MC	MMC	NEUT-B, %	NEUT-S, %	MON, %	LYM, %	EOS, %	BAS, %	АSТ	АLТ	BUN	Albumin	TP	CRB	D-dimer	Urea	Glucose	CREAT	FBN	GFR	APTT, sec
11961	Male	10	3350.3	39792.9	43539.3	11919.7	86.5	32.2	123.6	0.029	11.600	3.180	102.00	28.40	227.00	0.20	18.50	0.300	71.1	0.0	0.6	2.0		2.0	49.0	4.0	42.0	1.0	0.0	11.860	34.86	4.950	32.34	57.47	4.200	514.81	5.020	4.660	80.57	3.310
114495	Female	4.0	3040.0	28435.5	40009.3	965.8	40.0	26.80	35.40	0.016	13.40	4.800	132.00	37.70	318.00	0.320	19.30	4.00	71.5	0.10	0.5			4.0	70.0	8.0	18.0	0.0	0.1	13.250	22.81	7.540	42.49	73.02	2.370	1104.69	5.450	7.970	81.79	4.520
11081	Male	2	290.4	29431.0	16179.5	2448.4	27	10.300	27.0	0.004	6.300	4.050	126.00	34.40	153.00	0.130	19.70	1.300	70.5	0.3	0.5	0.0	0.0	5.0	67.0	7.0	19.0	1.0	0.0	19.930	38.04	9.960	34.5	57.34	11.460		6.240	5.920	64.32	3.110	215.25
6770	Male	8	850	4000.0	14000.0	1090	26.3	9.490	1.14286	0.0068	10.00	4.850	152.00	42.50	163.00	0.170	24.100	0.500	70.1	0.1	3.500	2.0	0.0	3.0	62.0	6.0	26.0	1.0	0.0	14.470	21.24	7.520	39.25	65.73	20.83	1778.64	7.250	10.500	66.61	5.010	93.84	23.200
7934	Male	6	50.9	2000.0	7491.0	200	7.500	2.00	1.200	0.0018	23.20	3.980	106.00	30.100	358.00	0.360	4.200	0.00	87.1	0.1	1.100			2.0	81.0	10.0	6.0	0.0	0.0	18.960	36.71	14.45	37.52	56.41	46.11		6.260	7.00	56.17	1.950		25.500
49142	Male	20	548.3	2708.4	11056.0	776	11.400	6.600	11.400	0.0066	8.700	5.860	153.00	43.40	215.00	0.190	19.600	0.00	73.5	0.1	2.100	1.0	0.0	2.00	74.0	4.0	19.0	0.0	0.0	18.440	51.77	9.260	40.83	65.29	42.63	920.4	8.810	5.360	72.02	3.00	136.77	21.500
25873	Female	1	560	888.8	8619.2	300.6	8.900	24.100	8.900	0.0003	8.500	3.410	100.00	28.20	95.00	0.080	0.300	0.00	94.4	0.0	1.200	2.0	0.0	4.0	88.0	2.0	4.0	0.0	0.0						2.890	1696.99
57595	Female	6	45916	3093.6	194.50	1682.3	7.500	8.300	7.500	0.0004	6.500	4.400	111.00	35.70	279.00	0.158	10.400	0.70	62.9	0.4	1.300	1.0	1.0	3.0	60.0	6.0	27.0	0.7	1.0	13.070	42.820	3.720	33.63	54.7	10.770		10.540	5.180	59.99
55068	Male	14	546.5	27574.5	4789.5	1104.8	11.800	6.400	11.800	0.004	11.200	3.860	125.00	34.50	257.00	0.220	24.900	0.80	65.1	0.1	0.4	0.0	0.0	1.0	65.0	10.0	25.0	0.0	0.0	13.670	12.600	12.110	46.25		18.520		4.570	6.200	68.45	3.220	107.82	25.0
15159	Male	4	179.2	1165.4	4362.8	698.1	11.400	32.100	11.400	0.0161	26.00	4.300	124.00	34.20	412.00	0.370	18.300	0.10	74.8	0.1	0.5	0.0	0.0	3.0	72.0	7.0	18.0	0.0	0.0	28.270	73.09	7.610	33.96	60.63	1.440	459.05	9.690	6.200	73.26	4.790	99.44	23.500
62642	Female	12	45736	42495.1	24015.7	1158.5	32.300	28.100	32.300	0.0087941	17.600	3.630	109.00	29.20	241.00	0.240	6.600	0.00	83.6	0.0	0.2	0.0	0.0	2.0	80.0	8.0	10.0	0.0	0.0	12.370	14.16	21.680	45.06	69.88	7.840	520.18	6.0	7.600	74.0	3.340	81.16	26.900
13447	Male	9	440.0		15000	640	10.4	14.900	34.30	0.008	14.100	4.380	139.00	37.70	310.00	0.30	10.00	0.00	81.4	0.1	0.1					8.500												7.800
65829	Male	13	0.0001	2421.4	13605.34	936.43	8.489	1.074		0.0069976	11.100	3.910	131.00	35.40	204.00	0.180	23.300	0.10	71.8	0.1	4.700	3.0	0.0	10.0	58.0	3.0	26.0	0.0	0.0	14.520	41.77	17.950	37.65	62.04	62.16	1283.4	9.980	7.500	83.01	5.530	110.69	22.0
60886	Male	11	278.8	42495.1	2174.3	>1660.0	6.300	0.930	1.200	0.006	11.00	4.890	151.00	41.10	140.00	0.140	10.900	0.00	80.9	0.1	1.300	0.0	0.0	8.0	73.0	7.0	12.0	0.0	0.0	21.070	36.96	11.970	35.44	54.08	10.520	4490.0	9.890	7.200	84.8	1.620	72.89	19.800
10677	Male	5	1180.1	4498	1309.1	2448.4	3.400	25.800	7.400	0.015	15.200	4.540	137.00	36.30	203.00	0.180	9.100	0.00	82.5	0.1	0.3			7.0	73.0	8.0	10.0	1.0	1.0						25.19			7.00
63824	Male	15	0.0001	2421.4	13605.3	936.4	8.500		11.800		11.800	4.670	138.00	38.50	286.00	0.250	20.500	2.00	63.1	0.3	4.500	2.0	0.0	3.0	57.0	10.0	25.0	3.0	0.0		83.63			64.82	1.340	1116.73			59.06	3.280	155.95	22.20
1401	Male	31	920.0	20471.8	611.8	261.2	10.300	4.00	9.740	0.008	12.900	5.010	144.00	39.50	354.00	0.430	27.00	0.20	62.3	0.2	0.200				62.0	9.0	29.0	0.0	0.0	16.550	23.60	13.89	48.39	75.87	7.410	444.4	5.0	8.00	72.69	3.440	99.02	32.30
18871	Female	15	2682.8	20852.7	11976.9	1776.4	30.900	24.28	30.89	0.0013	15.500	3.890	107.00	30.60	215.00	0.250	3.800	0.00	90.2	0.1	0.200	0.0	0.0	2.0	90.0	4.0	4.00	0.0	0.0	9.360	8.350			65.89	11.0	725.53		7.900	80.33	2.610	74.77	25.70
8989	Male	2.0	817.1	5136.5	14486.0	1218.8	26.300	11.800	9.500	0.0018	15.700	4.370	130.00	36.80	216.00	0.230	18.600	0.20	72.5	0.1	0.1	1.0		3.0	70.0	10.0	16.0	0.0	0.0	14.220	82.40	12.520	43.69	65.54	47.83	708.58	4.584	5.300	101.21	2.520	120.31
20939	Male	15	900.0	24031.9	15500.0	476.5	38.0	26.800	3.400	0.0043	7.100	3.540	114.00	31.100	289.00	0.270	30.800	2.800	56.8	0.6	3.500	3.0	2.0	1.0	50.0	6.0	33.0	5.0	0.0	85.570	208.83	6.860	36.16	64.48	13.93		4.730	5.400	49.93	4.770	197.32	30.0
39114	Male	10	3458.6	20195.2	12282.1	1824.2	32.8	20.800	10.300	0.009	10.300	4.010	124.00	35.90	311.00	0.270	17.200	2.0	71.9	0.7	0.6			4.0	70.0	8.0	16.0	0.0	2.0	28.750	71.86	7.100	34.08	57.91	16.300		8.990	9.630	91.24	2.470	103.8	20.900
40906	Female	13	1083.2	17861.9	14961.7	1596.1	58.9	3.100	19.60	0.0015	11.200	4.900	136.00	38.00	266.00	0.151	9.100	0.2	81.6	0.1	0.2			1.0	84.0	7.0	8.0	0.0	0.0	17.670	36.98	17.160	45.61	67.69	0.600	1356.63	6.920	8.100	68.18	1.840	96.87	21.200
48993	Male	2	‒	1126.8	15407.5	120.4	38.7	7.200	32.800	0.009	16.200	4.270	131.00	36.50	287.00	0.240	7.500	0.2	86.5	0.1	0.5	1.0	1.0	3.0	82.0	4.0	10.0	0.0	0.0	17.230	53.03	4.790	47.93	76.1	8.580	446.80	9.960	8.100	88.64	4.470	98.66	22.900
48307	Male		1260.3	38147.6	1510.7	1280.8	9.500	5.700	6.200	0.004	18.100	4.220	133.00	35.40	208.00	0.190	5.900	0.0	82.6	0.1	0.5		1.0	5.900	78.0	13.0	7.00	0.0	0.0	12.270	22.71	9.170	39.14	62.64	6.980		8.060	6.160	95.95	3.040	95.99	21.200
9439	Female	13	1513.2	2500	22206.3	1784.9	41.300	7.200	0.800	0.011	18.0	3.69	119.00	33.00	319.00	0.300	8.4	0.2	86.1	0.3	0.70			5.0	83.0	4.0	8.0 <	0.0	0.0						7.09	1135.00		6.40				20.9
10448	Female	1.4	478.7	20852.7	14659.1	1299.0	3.400	1.900	4.300	0.66	15.5	3.56	105.0	29.6	256.00	0.230	30.2	0.4	63.6	0.1	1.900	1.0 >		8.0 >	57.0	4.0	29.0	1.0	0.0	8.770	9.600	9.390	39.08	68.99	13.40 >	1213.00 >	8.84 >	10.88 >	83.54 >	2.840
27980	Male	13	733.4	26116.5	5345.6	835.3	9.300	17.500	1.900	0.0015	14.5 >	4.890	139.00	38.5 <	241.00	0.25	16.3 <	0.2	73.9	0.1	0.1			1.0	69.0	10.0	20.0	0.0	0.0	16.72	38.25	4.480	44.19	69.37			4.960	5.79	94.66	4.93 >	86.73 <	26.600
12645	Male	12	483.6	24237.2	5258.3	729.8	7.0	7.200	3.900	0.003	11.2 >	3.67 <	103.0 <	29.4 <	265.00	0.29	8.0 <	0.0	86.4 >	0.0	0.30					5.600				12.570	13.98	21.50 >	40.86	66.81	6.79 >		7.650	8.80 >	47.08 <	4.09 >	154.66 >	29.900
7593	Male	5	1123.9	2223.4	14905.5	298.9	26.800	8.600	13.200	0.0278	10.4 >	3.86 <	118.0 <	32.2 <	164.00	0.160	29.500	0.1	64.4	0.2	6.400			5.0	56.0	9.0	30.0	0.0	0.0	11.590	18.79	3.470	29.37 <	49.67 <	7.47 >		5.870	4.8	67.8	4.54 >	112.81	24.300
13275	Female	12	870.0	4605.4	17700.0	770.5	18.00				9.1 >	3.59 <	100.0 <	29.2 <	369.00	0.300	8.5 <	0.0	84.5 >	0.0	0.0			3.0	79.0	7.0	11.0			10.130	19.260	10.430	38.92	60.10 <	16.72 >		3.810	5.46	67.57	3.010	95.74	26.800
